# Supplementary material for: Frataxin gene editing rescues Friedreich’s ataxia pathology in dorsal root ganglia organoid-derived sensory neurons
Source: Nat Commun. 2020 Aug 21;11:4178. doi: 10.1038/s41467-020-17954-3 (PMC7442818; doi:10.1038/s41467-020-17954-3)
Supplement: Supplementary file 6 — Source Data [file 41467_2020_17954_MOESM6_ESM.xlsx]

## Sheet: Figure 1f
CTRL	PTL6	PTL6-SD10	PTL6-LD3
0.901215	0.350513	0.659754	1.21168
1.02414	0.403346	0.914945	1.09815
1.11684	0.503233	0.680217	0.983181

## Sheet: Figure 1g
CTRL	PTS36	PTS36-SD23	PTS36-LD3
0.849671	0.403596	0.82169	0.748362
1.20974	0.31021	1.08201	1.10183
0.967495	0.389656	0.633618	1.00473

## Sheet: Figure 3b
TRKA+/TRKB-	TRKB+/TRKC+	TRKB-/TRKC+
12.4315	34.3385	23.9529
15.7963	37.4659	20.8721
14.1107	38.9057	29.7883

## Sheet: Figure 3l
	%
0- AP	28.7356
1/4-AP	39.0805
>4 AP	32.1839

## Sheet: Figure 3m
	%
EPSC+	59.7701
EPSC-	40.2299

## Sheet: Figure 3n
	% Subtypes
Nociceptive	6.38298
Mechanoreceptive	42.5532
Proprioceptive	27.6596
UN	23.4043

## Sheet: Figure 5a
CTRL	PTL6	PTL6-SD10	PTL6-LD3
0.91787	0.0947123	0.612605	0.892164
0.990592	0.152798	0.501051	0.884456
1.09154	0.166051	0.47732	0.738684

## Sheet: Figure 5b
CTRL	PTS36	PTS36-SD23	PTS36-LD3
1.02976	0.411504	0.519662	1.05627
0.928075	0.353303	0.49505	1.10878
1.02108	0.21	0.549292	0.951965

## Sheet: Figure 5c
CTRL	PTL6	PTL6-SD10	PTL6-LD3
0.845262	0.0583573	0.370758	0.844303
1.17862	0.0726047	0.259151	0.794862
1.08699	0.397976	0.573828	1.16093
0.936483	0.143571	0.63217	1.01668

## Sheet: Figure 5d
CTRL	PTS36	PTS36-SD23	PTS36-LD3
1.02888	0.491897	0.681105	0.854202
0.971116	0.383699	0.74084	0.839562
1.03	0.35	0.54	1.59
0.97	0.41	0.63	0.81

[truncated: 51 more sheets: Figure 5f, Figure 5g, Figure 5h, Figure 6c, Figure 6d, Figure 6e, Figure 6f, Figure 6g, Figure 6h, Figure 6i, Figure 6j, Figure 7d, Figure 7e, Figure 7f, Figure 7i, Figure 7k, SFigure 1f , SFigure 1g, SFigure 2b, SFigure 2d …]
